# Supplementary material for: An in vitro study in separating tensile loads during maxillo-mandibular fixation using wire and/or elastics
Source: PLoS One. 2024 Mar 15;19(3):e0300481. doi: 10.1371/journal.pone.0300481 (PMC10942067; doi:10.1371/journal.pone.0300481)
Supplement: S1 Data — (ZIP) [file pone.0300481.s002.zip]

Archive with 6 entries (6 files):
- Wire #2.is_tens.pdf
- __MACOSX/._Wire #2.is_tens.pdf
- Combination.is_tens.pdf
- __MACOSX/._Combination.is_tens.pdf
- Elastic1.is_tens.pdf
- __MACOSX/._Elastic1.is_tens.pdf
